# Supplementary material for: Programmed-Cell-Death-Related Signature Reveals Immune Microenvironment Characteristics and Predicts Therapeutic Response in Diffuse Large B Cell Lymphoma
Source: Biomedicines. 2025 Sep 23;13(10):2320. doi: 10.3390/biomedicines13102320 (PMC12562125; doi:10.3390/biomedicines13102320)
Supplement: Supplementary file 1 [file biomedicines-13-02320-s001.zip]

Archive with 7 entries (7 files):
- Figure S1.tif
- Figure S2.tif
- Figure S3.tif
- Figure S4.tif
- Supplementary Figure legends.pdf
- Table S1 A comprehensive list of PCD-related genes in DLBCL.xlsx
- Table S2 Prognosis-associated genes identified in DLBCL by univariate Cox regression analysis. .xls
