# Supplementary material for: Programmed-Cell-Death-Related Signature Reveals Immune Microenvironment Characteristics and Predicts Therapeutic Response in Diffuse Large B Cell Lymphoma
Source: Biomedicines. 2025 Sep 23;13(10):2320. doi: 10.3390/biomedicines13102320 (PMC12562125; doi:10.3390/biomedicines13102320)
Supplement: Supplementary file 1 [file biomedicines-13-02320-s001.zip › Table S1 A comprehensive list of PCD-related genes in DLBCL.xlsx]

## Sheet: Table 1
Apoptosis	Pyroptosis	Ferroptosis	Autophagy	Necroptosis	Cuproptosis	Parthanatos	Entotic cell death	Netotic cell death	Lysosome-dependent cell death	Alkaliptosis	Oxeiptosis	Disulfidptosis
ADORA1	CASP6	G6PD	AMBRA1	JNK	PDHB	RNF146	ATG7	NCX1	AP1B1	CA9	KEAP1	LRPPRC
ACAA2	CHMP3	ATP5MC3	ACER2	GLUD2	LIPT1	HSP70	ATG5	MPO	ACP2	NFKB1	NRF2	RPN1
ATP2A1	CHMP2A	ACSL4	ATP6V0E2	TRIF	LIAS	OGG1	MYH14	MMP1	ARF1	CHUK	PGAM5	SLC3A2
ATM	CHMP4A	PHKG2	ATP6V0E1	GLUD1	DLD	PARP	AMPK	CAMP	AP4S1	IKBKB	AIRE	NCKAP1
ABL1	CHMP4B	IREB2	ABL2	PYG	DNA2	PAAN	CDC42	ELANE	ABCB9	IKBKG		NDUFS1
ACKR3	CHMP4C	CS	ADRA1A	CAPN1	MTF1	ARH3	CDH1	PADI4	ACP5	NFKB1A		SLC7A11
AKT1	NLRP1	NOX4	ATG2A	GLNA	FDX1	ADPRHL2	CYBB	EIPA	AP1S2			NUBPL
BCLAF1	AIM2	MAPK3	C9orf72	HSP90A	DLAT		PI3KC3	MIA	AP1M1			NDUFA11
AGT	NOD2	RPL8	ATG101	IFNGR2	PDHA1		ROCK		ARSB			OXSM
AVP	TIRAP	EMC2	ATP6V1B2	IFNA	SLC31A1		RUBCN		ARSG			GYS1
BAD	PLCG1	ACSF2	ATP6V1C1	IFNB	RTEL1		UVRAG		ABCA2
AATF	PRKACA	PGD	ADRB2	BIRC3	GLS		RHOA		ADGRE2
ACVR1	GSDMA	ALOX12	ATF6	IFNAR1	NTHL1				AGA
ACVR1B	TINAP	PRKAA2	EXOC1	IFNGR1	POLE				AP1G1
AEN	CHMP2B	BAP1	GPR137B	SLC25A4S	POLD1				AP3S1
ARMC10	CHMP6	ABCC1	ATG13	MLKL	CDKN2A				BLK
BCL2L11	CHMP7	CPEB1	ATG2B	TRAF5	CISD1				BORCS5
BCL2L2	GPX4	NQO1	ATP6V1E2	STAT5A	GLRX5				BORCS6
BCL3	GSDMD	FADS1	CALCOCO2	RNF31	ELP3				HSPA8
FZD9	IL18	ELAVL1	CAPNS1	PLA2G4	ETFDH				LAMTOR1
CDKN1A	IRF2	CD82	DRAM1	TIRP	ATP7B				LAT
CUL2	NLRC4	MDM4	DRAM2	STAT4	PPAT				LGMN
CUL4A	NLRP2	PTGS2	FBXO7	EIF2AK2	CDK5RAP1				MRGPRX2
DBH	NLRP6	ISCU	CDC37	CAPN2	ISCA2				MYH9
DDIT4	NLRP7	OTUB1	EXOC7	TNFSF6	ATP7A				NAGA
DDX5	SCAF11	NF2	IL10	TNFRSF6					SLC17A5
E2F1	CYCS	ATF2	KAT5	CAMK2					SNX4
EDA2R	GSDMB	TFAP2A	KDR	IRF9					TFEB
EIF2AK3	GSDMC	GDF15	KLHL3	XIAP					VAMP8
FYN	HMGB1	TRIM26	LEPR	TRPM7					AP1M2
GATA4	IRF1	PIEZO1	MAP1LC3B	IFNAR2					AP1S3
GSK3A	NLRP3	PTPN6	MAP1LC3C	PPID					AP3B1
HDAC1	NOD1	ADAM23	MEFV	JAK1					AP3B2
AGTR2	PJVK	KDM6B	MET	JAK3					ATP6AP1
ANXA6	IL6	MIB1	MTMR4	TYK2					C12orf4
APAF1		KDM5C	MTMR8	STAT1					CD300A
APPL1		FTH1	PIK3CB	STAT2					CD63
BAK1		AKR1C2	PIK3R2	STAT5B					CTSE
BDKRB2		AKR1C3	CPTP	STAT6					CTSF
BID		SLC40A1	EXOC4	H2A					CTSV
BIK		HSPA5	HTR2B	VPS24					CTSW
CASP2		NFS1	LAMTOR5	VPS4					CTSZ
CASP3		PRDX6	LEP	CHMP1					GALC
CCAR2		ARNTL	LZTS1	ZBP1					GCC2
CCK		LAMP2	MTOR	VDAC3					ATP6V0D1
CD14		ZFP36	NRBP2	BIRC2					ATP6V1H
CHCHD10		CHMP5	ORMDL3	SPATA2					CBL
CLU		PIR	ATG14	SHARPIN					CD68
BCL2A1		SREBF1	ATP6V1B1	NOX2					CD84
BCL2L10		FZD7	ATP6V1D	USP21					CPLX2
BDNF		NEDD4L	ATP6V1E1						CTSD
BIRC6		FTMT	ATP6V1G1						FUCA1
BLOC1S2		DECR1	AUP1						LAT2
BRSK2		CP	CDK5						LYN
CASP12		KDM3B	CDK5R1						MANBA
CEBPB		USP35	DDRGK1						MFSD8
DDX3X		PDSS2	DEPDC5						NEU1
DELE1		FABP4	EEF1A1						PIK3CD
DIDO1		TYRO3	EIF2AK4						PIK3CG
DPF2		ETV4	EIF4G1						PLEKHM2
ERCC6		VCP	EIF4G2						PPT1
EYA2		MGST1	ELAPOR1						SCARB2
EYA3		MEF2C	EPM2A						SGSH
FAS		EZH2	ERCC4						TPP1
FASLG		CDC25A	EXOC8						UNC13D
FIGNL1		LCN2	FOXK1						HYAL1
FIS1		PTPN18	ATP6V1A						IDUA
GSKIP		GALNT14	ATP6V1C2						IL13
GSTP1		CARS1	ATP6V1G2						IL13RA2
DAB2IP		NCOA4	CLEC16A						IL4R
DEDD2		TF	DCN						KIT
CASP10		ALOX12B	DEPP1						KXD1
BCL2L14		ALOXE3	DHRSX						LAMP3
BRCA2		EGFR	EEF1A2						LAPTM4B
CDKN2D		ZEB1	FBXL2						LAPTM5
DAPL1		DPP4	FEZ1						MAN2B1
EPHA2		PEBP1	FEZ2						MAP1LC3A
ERBB3		CDO1	FOXK2						MT3
ERP29		MYB	FOXO1						NPC2
FXN		PRKAA1	FOXO3						PIK3C3
GDNF		YY1AP1	FYCO1						PIP4P1
GHITM		EGLN2	FZD5						PLA2G15
CUL5		MIOX	GAPDH						PLEKHM1
CX3CR1		PEX12	GFAP						PSAP
CYLD		AGPS	GOLGA2						RAB3A
CYP1B1		PEX2	GPR137						RAC2
DAP		BRD7	GPSM1						SNAP23
DAPK1		SLC11A2	HAX1						SNAPIN
DAPK2		TSC1	HERC1						SNX16
DAXX		SNCA	HSP90AA1						SPAG9
DDIAS		SIRT3	HSPB8						SUMF1
DDIT3		CGAS	HUWE1						VPS33A
DIABLO		STING1	IL10RA						VPS33B
DNAJA1		DNAJB6	IRGM						WASH3P
E2F2		PAQR3	KAT8						ZFYVE16
ERN2		ALOX5	KIF25						AP1S1
EYA1		ALOX15	KLHL22						AP3D1
FAF1		ALOX15B	LACRT						AP3M1
FAIM		SAT1	LAMTOR2						AP3S2
FAM162A		MAPK1	LAMTOR3						AP4M1
FBH1		SOCS1	LAMTOR4						ARSA
FGF10		SLC1A5	LARP1						ATP10B
FGFR3		GOT1	LGALS8						ATP13A2
G0S2		ANO6	LRSAM1						ATP6V0A1
GABARAP		TAFAZZIN	MAP3K7						ATP6V0A4
GATA1		MTDH	MAPK15						ATP6V0B
GFRAL		IDH1	MAPT						BLOC1S1
GPER1		PANX1	MFN2						CHGA
HERPUD1		LONP1	MID2						CLN3
HGF		POR	MIR199A1						CLN5
HIF1A		CYB5R1	MIRLET7B						CTSH
HINT1		ELOVL5	MLST8						CTSK
HIPK2		PEX10	MTCL1						CTSL
HMGB2		FAR1	MTM1						DEF8
HRAS		PEX3	MTMR3						DNASE2B
HTRA2		SLC25A28	MTMR9						ENTPD4
HTT		TFRC	NPRL2						FAM98A
HYOU1		HDDC3	OPTN						FER
ICAM1		WWTR1	OSBPL7						FGR
IFI27L2		SMPD1	PAFAH1B2						FLCN
IGF1		MYCN	PHB2						GAA
IL20RA		SMG9	PHF23						GGA1
INHBA		MICU1	PIK3C2A						AP3M2
ITM2C		QSOX1	PIK3CA						AP4B1
JAK2		CLTRN	PIM2						AP4E1
KRT18		KLF2	PIP4K2C						ARL8B
MAEL		YTHDC2	PLK2						ASAH1
MAGEA3		DDR2	PLK3						ATP6V0A2
MAP2K5		SLC39A7	POLDIP2						ATP6V0C
MAP3K5		TRIM46	PRKAB1						ATP6V0D2
MAPK8		ACSL1	PRKAB2						CD164
MAPK8IP1		KDM5A	PRKAG1						CLNK
MIR15A		CYGB	PRKAG2						CLTA
MIR16-1		GSTZ1	PRKAG3						CLTB
MKNK2		ACO1	PRKD1						CLTC
MPV17L		GJA1	PTPN22						CLTCL1
NFE2L2		CIRBP	RAB39B						CTNS
NLE1		FADS2	RAB3GAP1						CTSA
P2RX7		LIFR	RAB3GAP2						CTSB
AIFM1		METTL14	RAB8A						CTSG
AR		CCDC6	RALB						CTSO
ARHGEF2		AKR1C1	RASIP1						CTSS
ARRB2		HSF1	RETREG1						DNASE2
ATF4		SQSTM1	RETREG3						FES
ATP5IF1		MT1G	RHEB						FOXF1
BAG5		HELLS	RIPK2						GAB2
BAG6		SCD	RMC1						GALNS
BAX		STAT3	RNF152						GATA2
BCAP31		FH	RNF5						GBA
BCL10		CISD2	ROCK1						GGA2
BCL2L12		CBS	RPTOR						GGA3
BMF		ACSL3	RRAGA						GLA
BMP4		BRD4	RRAGB						GLB1
BMP5		SESN2	RRAGC						GM2A
CASP5		TMBIM4	RRAGD						GNPTAB
CASP8		AIFM2	RUFY4						GNPTG
CASP8AP2		PROM2	SCFD1						GNS
CD24		GCH1	SCOC						GUSB
CD28		GCLC	SEC22B						HDAC6
CD38		HCAR1	SESN1						HEXA
CD3E		SLC16A1	SESN3						HEXB
CD44		RRM2	SH3BP4						HGS
CD70		SREBF2	SH3GLB1						HGSNAT
CD74		BCAT2	SIRT2						HPS6
CFLAR		PLA2G6	SLC38A9						IDS
COA8		SUV39H1	SMCR8						IGF2R
ARL6IP5		PANX2	SMG1						KIF1B
ASAH2		ARF6	SNRNP70						LAMP1
ATF3		ABHD12	SNX32						LAPTM4A
ATP2A3		TFAM	SNX5						LGALS9
BAG3		RNF113A	SNX6						LIPA
BBC3		IDH2	SOGA1						M6PR
BCL2		PPARA	SOGA3						MAP6
BCL2L1		NEDD4	SPTLC1						MCOLN1
BECN1		COPZ1	SPTLC2						MILR1
BMPR1B		BEX1	STBD1						NAGLU
BNIP3		SIRT6	STUB1						NAGPA
BNIP3L		KIF20A	SUPT5H						NAPSA
BOK		ECH1	SVIP						NDEL1
BRCA1		RBMS1	SYNPO2						NPC1
BTK		KDM4A	TAB2						NR4A3
CAAP1		MPC1	TAB3						PIP4K2A
CASP1		CAMKK2	TBC1D14						PIP4K2B
CASP4		SOX2	TBC1D25						PLA2G3
CASP9		SRSF9	TBK1						PPT2
CAV1		PEDS1	TEX264						PSAPL1
CD27		TRIB2	TIGAR						PTGDR
CD5		DHODH	TLK2						PTGDS
CDIP1		PDK4	TMEM150A						RAB34
CHAC1		FTL	TMEM150B						RAB7A
CHEK2		ABCC5	TMEM150C						RUBCNL
CIB1		CISD3	TMEM39A						S100A13
CIDEB		KLHDC3	TMEM39B						SLC11A1
COL2A1		GSTM1	TMEM59						SORL1
CRADD		RARRES2	TOMM7						SPHK2
CREB3		USP11	TP53INP1						STXBP1
CREB3L1			TP53INP2						STXBP2
CRH			TPCN1						SYK
CRIP1			TPCN2						SYTL4
CSF2			TREM2						TCIRG1
CSNK2A1			TRIM13						TMEM106B
CSNK2A2			TRIM14						VAMP7
CTH			TRIM21						VPS4A
CTNNA1			TRIM22
CTSC			TRIM27
CTTN			TRIM34
CUL1			TRIM38
CUL3			TRIM5
CX3CL1			TRIM6
CXCL12			TRIM65
DAP3			TRIM68
DAPK3			TRIM8
DCC			TRIML1
DDX47			TRIML2
DEDD			TSC2
DEPTOR			TSPO
DNAJC10			UBA5
DNM1L			UBQLN2
DYRK2			UBQLN4
ELL3			UCHL1
ENO1			UFC1
EP300			UFL1
EPO			UFM1
ERN1			ULK1
ERO1A			USP10
EYA4			USP13
FADD			USP30
FAIM2			USP33
FASTK			USP36
FBXW7			VDAC1
FEM1B			VPS13C
FGA			VPS13D
FGB			VPS26A
FGFR1			VPS26B
FGG			VPS35
FHIT			WAC
FNIP2			WASHC1
GCLM			WDFY3
GGCT			WDR24
GNAI2			WDR41
GNAI3			WDR6
GPX1			WDR81
GRINA			WIPI2
GSDME			ZC3H12A
GSK3B			ZKSCAN3
GZMB			ZMPSTE24
HIC1
HIP1
HIP1R
HIPK1
HMOX1
HNRNPK
HRK
HSPA1A
HSPA1B
HSPB1
HYAL2
IFI16
IFI27
IFI27L1
IFI6
IFNB1
IFNG
IKBKE
IL12A
IL19
IL1A
IL1B
IL2
IL33
IL4
IL6R
IL7
INCA1
ING2
ING5
INHBB
INS
ITGA6
ITGAM
ITGAV
ITPR1
ITPRIP
IVNS1ABP
JMY
JUN
KDM1A
KITLG
KRT8
LCK
LGALS12
LGALS3
LRRK2
LTBR
LY96
MADD
MAPK7
MAPK8IP2
MAPK9
MARCHF7
MAZ
MCL1
MDM2
MELK
MFF
MIF
MIR132
MIR17
MIR198
MIR21
MIR210
MIR221
MIR222
MIR26B
MIR27B
MIR449A
MLH1
MLLT11
MMP9
MNT
MOAP1
MSH2
MSH6
MSX1
MUC1
MUL1
MYBBP1A
NACC2
NANOS3
NBN
NCK1
NCK2
NDUFA13
NDUFS3
NFATC4
NGF
NGFR
NKX3-1
NME5
NMT1
NOC2L
NOG
NOL3
NONO
NOS3
NOX1
NR4A2
NUPR1
OPA1
P2RX4
P4HB
PAK2
PAK5
PARK7
PARP1
PARP2
PAWR
PCGF2
PDCD10
PDCD5
PDCD6
PDIA3
PDK1
PDK2
PDPK1
PDX1
PEA15
PELI3
PERP
PF4
PHIP
PHLDA3
PIAS4
PIDD1
PIH1D1
PIK3R1
PINK1
PLAGL2
PLAUR
PLEKHF1
PLSCR3
PMAIP1
PML
POLB
POU4F1
POU4F2
PPARD
PPIA
PPIF
PPM1F
PPP1CA
PPP1R13B
PPP1R15A
PPP2R1B
PPP3CC
PPP3R1
PRDX2
PRELID1
PRKCA
PRKCD
PRKDC
PRKN
PRKRA
PRODH
PSEN1
PSMD10
PSME3
PTEN
PTGIS
PTH
PTPMT1
PTPN1
PTPN2
PTPRC
PTTG1IP
PYCARD
QARS1
RACK1
RAF1
RB1
RB1CC1
RBCK1
RELA
RET
RFFL
RHOT1
RHOT2
RIPK1
RIPK3
RNF183
RNF186
RNF34
RNF41
RPL11
RPL26
RPS27L
RPS3
RPS6KB1
RPS7
RRP8
RTKN2
RTL10
S100A8
S100A9
SCG2
SCN2A
SCRT2
SELENOK
SELENOS
SENP1
SEPTIN4
SERINC3
SERPINE1
SFN
SFPQ
SFRP1
SFRP2
SGMS1
SGPL1
SGPP1
SH3RF1
SHH
SHISA5
SIAH1
SIAH2
SIRT1
SIVA1
SKIL
SLC25A5
SLC35F6
SLC9A3R1
SMAD3
SNAI1
SNAI2
SNW1
SOD1
SOD2
SORT1
SP100
SRC
SRPX
SST
SSTR3
ST20
STK11
STK24
STK25
STK3
STK4
STRADB
STX4
STYXL1
SYVN1
TAF9
TAF9B
TCF7L2
TERT
TFDP1
TFDP2
TFPT
TGFB1
TGFB2
TGFBR1
THBS1
TICAM1
TICAM2
TIMM50
TIMP3
TLR3
TLR4
TM2D1
TMBIM1
TMBIM6
TMC8
TMEM102
TMEM109
TMEM117
TMEM14A
TMEM161A
TNF
TNFAIP3
TNFRSF10A
TNFRSF10B
TNFRSF10C
TNFRSF12A
TNFRSF1A
TNFRSF1B
TNFRSF25
TNFSF10
TNFSF12
TOPORS
TP53
TP53BP2
TP63
TP73
TPD52L1
TPT1
TRADD
TRAF1
TRAF2
TRAF7
TRAP1
TRIAP1
TRIB3
TRIM32
TRIM39
TXNDC12
TYROBP
UACA
UBB
UBE2K
UBE4B
UBQLN1
UMOD
UNC5B
URI1
USP28
USP47
VDAC2
VNN1
WDR35
WNT4
WWOX
XBP1
YAP1
YBX3
YWHAB
YWHAE
YWHAG
YWHAH
YWHAQ
YWHAZ
ZC3HC1
ZDHHC3
ZMYND11
ZNF205
ZNF385A
ZNF385B
ZNF622
ZSWIM2
