# Supplementary material for: Programmed-Cell-Death-Related Signature Reveals Immune Microenvironment Characteristics and Predicts Therapeutic Response in Diffuse Large B Cell Lymphoma
Source: Biomedicines. 2025 Sep 23;13(10):2320. doi: 10.3390/biomedicines13102320 (PMC12562125; doi:10.3390/biomedicines13102320)
Supplement: Supplementary file 1 [file biomedicines-13-02320-s001.zip › Table S2 Prognosis-associated genes identified in DLBCL by univariate Cox regression analysis. .xls]

## Sheet: diff_cox_gene0.05
ID	HR	HR.95L	HR.95H	pvalue
ABCC1	1.27850697467417	1.00241551045469	1.63064125329532	0.0477708943165993
ABCC5	1.46899536656782	1.15721188974125	1.86478155481121	0.00158008691752178
ABL1	1.63865688527044	1.26312440153868	2.12583684106905	0.000200111308228745
ABL2	1.40197470903745	1.05792665813076	1.85791053630647	0.0186760413031087
ACP5	0.821682478366675	0.718134182442099	0.940161479236142	0.00426583836071114
ACSL3	0.672630699005819	0.525508303133251	0.860941786357153	0.00163893905649805
AIFM1	1.48646821178592	1.13138920440575	1.95298641355749	0.00442209068742565
AIM2	0.63584047360959	0.511386555283957	0.790582199908593	4.61396285942882e-05
AKR1C3	0.855219040441285	0.774272480146211	0.944628184376639	0.00205067471208168
AKT1	1.44341905655589	1.08878078512561	1.91357029926676	0.0107342834583122
ALOX15	0.834268834896714	0.718322006837919	0.968931039637444	0.017626942248919
ALOX5	0.851254554311913	0.737816200494071	0.982133918652816	0.0273124756955955
ALOXE3	1.50120692258717	1.19480158736662	1.88618951318159	0.000486644575140494
AP1M1	1.70853487019807	1.24665058872702	2.34154736626201	0.000865571381555583
AP3B1	1.68010528771784	1.29421963493306	2.18104694259522	9.73554402267499e-05
AP3D1	1.72150776587355	1.28340536027907	2.30916051910407	0.00028876870482711
AP3M1	1.50934574324358	1.15032067422939	1.98042565319767	0.00297396135691803
AP3M2	1.19255577486804	1.02156991154632	1.39216049738426	0.0257317966894441
AP3S1	0.781520181148727	0.632125444213667	0.966222447037409	0.0227618815634628
AP4B1	1.37588891412798	1.09952306565623	1.72171950107333	0.00528236233942265
AP4E1	1.4605032440791	1.09211531787596	1.95315429703355	0.0106451299432579
AP4M1	1.22736486634343	1.00523	1.49859195667762	0.044310845788829
APPL1	0.710732509611679	0.581304565021131	0.868977693647654	0.000870842444073534
ARF1	2.03887819353777	1.34346851515788	3.09424764419977	0.000816252424684997
ARL6IP5	0.712156751297106	0.538730164935614	0.941412364534409	0.017127343233155
ARRB2	1.47314003709993	1.21866015569796	1.78076025441554	6.23535936609034e-05
ARSA	1.4237858936262	1.12366868718917	1.80406047974859	0.00344054647821749
ARSG	1.44043236439196	1.10828551040813	1.87212173839913	0.00635814816481462
ASAH1	0.725726669416007	0.585570291283741	0.899429507509705	0.00341060934899608
ATF2	0.644864671681944	0.502211845947023	0.828037904998616	0.000583420951930807
ATF3	1.15583120461208	1.01327954373415	1.3184375247839	0.0310526076791733
ATF4	2.48898463705067	1.56282511123653	3.96400370005104	0.000122836505767501
ATF6	0.792969775060148	0.632964334296004	0.993422583372422	0.04365856738338
ATP13A2	1.70136210581518	1.35497022325192	2.13630747409103	4.75374414994076e-06
ATP2A1	1.15590572986969	1.01500952541932	1.31636011572757	0.0289182156325353
ATP6V0A1	1.73499372792152	1.34356833404779	2.2404541396552	2.40098684013251e-05
ATP6V0C	1.53084489105177	1.18890826375169	1.97112439362166	0.000961368246730895
ATP6V0E1	0.615400915287111	0.40331157114496	0.939021624053759	0.0243356544745943
ATP6V1A	0.672592137780003	0.498051878586882	0.908299322325635	0.00966955636637154
ATP6V1D	0.655995630247999	0.485895773633198	0.885643156940329	0.0059062332052354
ATP6V1E2	1.42383765203783	1.18762624103224	1.70703003126517	0.000134590998001937
ATP6V1G1	0.678793575188741	0.557199869887408	0.826921797039576	0.000119588201185849
ATP7A	0.641594694640682	0.528507560163271	0.778879590793178	7.25813327060887e-06
BAK1	2.17565811141574	1.56942178158417	3.01607144319811	3.0935088055252e-06
BAP1	1.80837895570119	1.30524496084252	2.50545648175653	0.000368952118340115
BAX	1.30038610633557	1.04922566241555	1.61166857247612	0.016448277036571
BCAT2	1.95491459349133	1.49770198638074	2.55170327782006	8.15511834794194e-07
BCL10	0.707357101384811	0.533261439833859	0.938290360982053	0.0163126805153821
BCL2	1.28387289053916	1.12473131834945	1.46553187607535	0.000214886930545898
BCL2A1	0.796316865083543	0.681485222787365	0.930497872019654	0.00414879796124191
BCL2L10	1.21765503483877	1.03001351408771	1.4394799326312	0.0210942605142732
BCL2L12	1.40885771015212	1.10092140251155	1.80292620610966	0.00644885757197096
BCL3	1.26593050964766	1.00329763731134	1.59731269730826	0.0468431792627252
BDKRB2	0.807281619830185	0.708125674281893	0.920321967391646	0.001365887595471
BECN1	1.76534229803427	1.25957975018627	2.47418508337247	0.00096719945205328
BIRC2	0.42742701802094	0.304160475595608	0.600649559665901	9.75775983199665e-07
BIRC3	0.530754852626158	0.42287156495998	0.666161399650683	4.66045394249336e-08
BLOC1S1	0.624828045559293	0.422072596019038	0.924983261646856	0.0187957314537358
BLOC1S2	0.701963250424715	0.560790981779737	0.878673910523707	0.00200834676836953
BMF	1.44105013689173	1.22174066883931	1.69972691423011	1.44055024300789e-05
BMP5	1.20177787695486	1.00647076907703	1.4349846114881	0.0422302733812863
BNIP3L	0.520173032205826	0.416548777704473	0.649575746987718	8.10504452622665e-09
BOK	0.847792982341629	0.729871741395061	0.984766089907668	0.0307061803728749
BRCA1	1.28127083636373	1.06534898099833	1.54095510991884	0.00848212954627185
BRD4	0.761316409707176	0.598056088884859	0.969144343585159	0.0267964879490986
CALCOCO2	1.63305146979025	1.25309575519242	2.12821493643523	0.000283751712031849
CAPNS1	1.62492649807648	1.18063886152736	2.23640455196884	0.00289261482756532
CASP10	1.49814833570762	1.24195588689586	1.80718853178695	2.39454713167958e-05
CASP8	1.37106664232747	1.04972429467827	1.79077853797721	0.0205523894498655
CD164	0.713947437332782	0.533379687353159	0.95564371002481	0.0235163240900869
CD27	0.841087442056932	0.718902949180727	0.984038368450247	0.0307051283945534
CD300A	1.25562381639749	1.04278881334248	1.51189881223515	0.0163011853641078
CD5	0.848073077647116	0.74024897318022	0.971602759460701	0.017539713510989
CD70	1.24176234358805	1.09446072113947	1.40888904295067	0.000776582658690797
CDC25A	1.22351238406672	1.04210135951755	1.4365037913948	0.0137548124695226
CDC37	1.95321891714085	1.31073942578278	2.91061980988211	0.00100352683567232
CDH1	0.853041642425824	0.772898107288697	0.941495440149577	0.00159085769294726
CDK5RAP1	1.42773841900617	1.13596358140573	1.79445628933254	0.00226634399787777
CHAC1	1.30005645210194	1.09887967577207	1.53806355319511	0.00221895408039774
CHCHD10	1.35282643045115	1.11001912441012	1.64874578345643	0.00275237096136933
CHEK2	1.26539518651391	1.03065571084955	1.55359831726224	0.0245514542424297
CHMP2B	0.766104250625809	0.620130532429957	0.946439002974303	0.0134973839917666
CHMP4A	0.736737012763885	0.564977249149324	0.960713775277692	0.0240773609574991
CHMP6	1.3379820938706	1.01440225022548	1.76477929058265	0.0392846395364004
CIDEB	1.45369032534885	1.16216752380416	1.81833988536834	0.00105282791879958
CLEC16A	1.44931128793019	1.01541227665276	2.06862104941852	0.0409320057927521
CLN5	0.741067668203482	0.631506073792649	0.869637382200168	0.000241445698753511
CLTC	0.641474079765776	0.465144010376093	0.884648594482897	0.00678249636825907
CLU	0.904246739489403	0.822284010521558	0.994379259981705	0.0378723487576081
CRIP1	0.672189355536234	0.556930814914336	0.811301004714053	3.48940294136805e-05
CSNK2A1	1.48798750633122	1.14955899214331	1.92604888842605	0.00253946689314423
CTH	1.24900576941126	1.10965334080888	1.4058583475137	0.000229786056678152
CTNS	1.45001314462171	1.08925239198933	1.93025797789236	0.0109067110630478
CTSF	0.802879064140928	0.658210011928816	0.979345163326878	0.0303221810183444
CTSH	0.759070706201951	0.599325034797943	0.961395409100817	0.0222237067843731
CTSK	0.73449732918706	0.638309661268541	0.845179635086173	1.64202985556391e-05
CTSO	0.714949113419255	0.585445249350649	0.873099978769881	0.000998588971327327
CTSZ	0.741407482882815	0.636392286033882	0.863751914876865	0.000123272025470394
CUL3	0.600010780265039	0.474608918960571	0.758546504399276	1.95340619853263e-05
CX3CL1	1.30646431485194	1.10158820876982	1.54944378706418	0.00212835932701816
CYBB	0.736854764399574	0.589816634708007	0.920548712715004	0.00716778628447815
CYGB	1.44890663522837	1.16642578457658	1.7997976942621	0.000804425923511754
DAB2IP	1.25393687920371	1.03275911953811	1.5224825104719	0.0222817675980151
DAP	1.37972123920602	1.06029396777779	1.79538010756197	0.0165880130122467
DAPL1	0.830941130754539	0.746843459192173	0.924508548988932	0.000669558058766016
DAXX	1.41663027169464	1.12474733241614	1.78425969001466	0.00309029614714298
DBH	0.836454737655468	0.719116816809597	0.972938626648093	0.0205742232554196
DCN	0.798647944788854	0.709192645716128	0.899386850058752	0.000207628391106477
DHODH	1.84109423590226	1.44717165982954	2.34224320414884	6.72962888591088e-07
DIABLO	1.52814019719153	1.05475411014927	2.2139875443975	0.0249756678841811
DLD	0.769445961213817	0.610270503647078	0.970138788766755	0.0266686175455272
DNA2	1.44326216099245	1.15272187400968	1.80703230529232	0.00137795878290078
DNAJB6	0.719875709047421	0.535462560496542	0.967800691790615	0.0295016027962758
DNAJC10	0.577241186837047	0.471594218182311	0.706555286163896	9.93490637497828e-08
DNM1L	0.596913251665644	0.467661608759533	0.761887277767248	3.40922189926978e-05
DYRK2	0.735463408219019	0.55453743045024	0.975419142383162	0.0329479648485873
E2F1	1.45262328199016	1.16054187951232	1.81821478106983	0.00111454434856467
E2F2	1.43516952934784	1.14161386840663	1.8042103682949	0.00197272437836067
EIF4G1	1.80965440825459	1.39870788883056	2.34133881953961	6.38763359578526e-06
ELAVL1	1.45714079184311	1.15631541633369	1.83622846955147	0.00141779966901163
ELL3	0.739666514766782	0.657457476294845	0.832155040886448	5.26262085137404e-07
ELOVL5	0.714157076912581	0.552230397446165	0.923564390629263	0.0102865655171267
ELP3	0.756143246023792	0.585778634824781	0.976055756417986	0.0318705058782299
EP300	1.39956877175941	1.07293460757847	1.82564038204061	0.0131703867829203
ERBB3	1.16526518624978	1.0189039913511	1.33265054000348	0.0255204241159395
ERN1	1.23098712257161	1.06661876163966	1.42068501927314	0.00448419909561298
ERP29	3.13591066539776	2.1376233066455	4.60040628804121	5.05528172178073e-09
EXOC7	1.75940185169323	1.15459951373389	2.68101176115253	0.00856721304784874
EXOC8	0.683344370634862	0.529658562547734	0.881623675886996	0.00339805196186173
FAM162A	0.786538417028663	0.649627259852137	0.952304066800961	0.0138619722421844
FAM98A	1.83593854944497	1.19457868143238	2.82163946982247	0.00559178662581567
FASTK	1.65633701863454	1.18500529939993	2.31513928308034	0.00314187361960863
FBXO7	2.22924485138348	1.37817421463371	3.60588128456644	0.00108598469889679
FDX1	0.741535611681668	0.588645418797365	0.934136316758448	0.0111391463475876
FER	1.38244285323144	1.10088110723382	1.73601693215792	0.00531814569450022
FES	1.27376343985432	1.09363851082366	1.48355538384212	0.00186689602846977
FEZ2	0.701656801814802	0.531095406886657	0.926994022446977	0.012650333272422
FH	1.38105274752632	1.01275759147279	1.88328056734319	0.041343402666009
FOXK1	1.39681577420049	1.07746533377177	1.81081863694429	0.0116255761800071
FOXK2	1.47936195202247	1.18308803552867	1.84983003746952	0.000593733685746409
FUCA1	0.801398713403977	0.653393027892388	0.982930442213603	0.0335671926582202
FXN	1.76930984833827	1.35914297048149	2.30325830866622	2.23151444727479e-05
FZD7	0.73352376004737	0.607595693765755	0.885551217816015	0.00126080484421604
FZD9	1.17196760850424	1.00258118609918	1.3699719228995	0.0463348773335229
G6PD	1.45731253839847	1.11393320813875	1.90654145065121	0.00601427860633159
GAB2	1.32999869011568	1.07414141345454	1.64680040593583	0.00889499191234758
GABARAP	0.573977588671393	0.401918764510844	0.819693682871427	0.00226150709442129
GATA2	0.771039420443099	0.614457585971236	0.967522903859242	0.0247660213973489
GATA4	1.23933835794139	1.08119925514832	1.42060731003202	0.00206372649524785
GCLC	1.77277107264439	1.38050245284257	2.27650249337379	7.22561048602609e-06
GCLM	0.705009876988021	0.551292508169349	0.90158839324909	0.00534390390350903
GDNF	1.45121840687544	1.19053297684212	1.76898490459318	0.000227532788197798
GGA1	1.58406626706921	1.23529865381234	2.03130306239916	0.000288510717836513
GGA3	1.45431417788799	1.15239763145077	1.83532981176244	0.0016064523452457
GJA1	0.679672133707948	0.586747754831666	0.787313126526827	2.63336469386253e-07
GNAI3	0.77828844888469	0.616350566063262	0.982773348512126	0.0352079479397794
GOLGA2	1.59768949677732	1.19383763658057	2.13815652137075	0.00162326480619831
GPR137	1.71508014394057	1.24566708150086	2.36138527205448	0.000945318533965138
GPR137B	0.685139894875701	0.578203323938761	0.811853989964271	1.25772138121224e-05
GPX4	0.669325683528478	0.453949898822927	0.986886155922717	0.0427036036566758
GRINA	1.33530510881294	1.12004555194548	1.59193501596865	0.00126427495335526
GSDMC	1.44058601411865	1.15816925122539	1.7918694196712	0.00104216229259457
GSDMD	1.43513768754072	1.05677403588709	1.94896932764896	0.0206889096779626
GSK3A	1.75734718514923	1.32352507692997	2.3333665398433	9.70905465738049e-05
GSTM1	1.23071283276419	1.05736644480092	1.43247791168144	0.00735944350256384
GSTP1	0.735699776217213	0.574656329826854	0.941874530276452	0.0148899059270269
GSTZ1	0.779842221734336	0.632516342505912	0.961483284985417	0.0199318343393094
GYS1	1.34541284085103	1.02108464575931	1.77275774329244	0.0350115741103437
HDAC1	0.573659836429124	0.415015687776309	0.792947393615792	0.00076655266396186
HDAC6	1.34977567994966	1.05561752874735	1.72590387765305	0.0167782084154618
HDDC3	1.63546260548903	1.21394703295021	2.20333989980818	0.00121686613830669
HERPUD1	0.720412259813012	0.537309402994954	0.965912416935246	0.0283964411542998
HGS	1.71285624142105	1.26396007369063	2.32117814861702	0.00051917165184821
HIF1A	0.450528726361122	0.345967283824166	0.586691698223508	3.26379637627005e-09
HMGB1	0.730011862755368	0.567910791463448	0.938382097635949	0.0140342155015463
HMGB2	0.722755319002885	0.572041297349469	0.913177516321579	0.00650526436991805
HPS6	1.33856500178931	1.10080437741965	1.62767908701017	0.00347196068099925
HRAS	1.58390294698901	1.18449545366791	2.11798917227745	0.00192200544982685
HSF1	1.40204894796654	1.15535675798936	1.70141494296102	0.000620495844213792
HSP90AA1	0.497674473909339	0.286042130367288	0.865886020576438	0.0135265103258736
HSPB8	0.705452426223328	0.604542146803043	0.823206666890202	9.4197212033497e-06
HTR2B	0.805332679134267	0.721221457203205	0.899253228816297	0.000119695528995833
HYOU1	1.44445890771495	1.18685350426833	1.75797731444821	0.000243265675228093
IDS	0.71309752079705	0.525534594506782	0.967601523252978	0.0298958667330342
IDUA	1.33482604854645	1.11113735833735	1.60354664210397	0.00202812504825669
IFI16	1.69221205233613	1.08559479696136	2.63779970029975	0.0202017689200842
IFNB1	1.20237962368254	1.03470304788223	1.39722866614338	0.0161653916287787
IFNGR1	0.681679953180485	0.571566759720268	0.813006618501698	2.01713715211186e-05
IFNGR2	1.59720978284487	1.20394943371359	2.11892544568632	0.0011662569044607
IGF1	0.855645320953137	0.741495984748925	0.987367336206007	0.0328440786711011
IGF2R	1.3557822786069	1.08058320043348	1.70106807717087	0.00855147882551208
IL10RA	1.39388298100705	1.09235057520633	1.77865037913686	0.00758069315500669
IL12A	1.34853124088716	1.1409641726582	1.59385943154715	0.000454286829801024
IL13	1.2916299700239	1.0513007370657	1.58689889642841	0.0148409751326617
IL18	0.630370703287266	0.518029465996101	0.76707455781265	4.06755989513703e-06
IL19	1.25774671098835	1.08043480233439	1.46415756469905	0.00309840597644865
IL33	0.835053258917235	0.724363739989117	0.962657166189421	0.0129727870050335
IL7	0.827134053027071	0.727313747674771	0.94065421403655	0.00382401213638084
ING2	0.671860779614219	0.521093770227471	0.86624890369881	0.00215945061181334
INHBA	0.790830409666969	0.721844218560952	0.866409567012716	4.67502281582378e-07
IRF2	1.55119944033577	1.16774938128318	2.06056174575229	0.00244237533751586
IRF9	1.53316192795352	1.1503815494793	2.04330945536296	0.00354676546997163
ISCA2	0.674212162778593	0.49668298596446	0.915195513604958	0.0114608045844577
ITGA6	0.776000643978412	0.667308266279378	0.902397032802227	0.000988145294243143
ITGAV	0.562168371023551	0.468432265727295	0.674661633072167	6.072821181136e-10
ITM2C	1.30002209612655	1.1143194950783	1.5166722451522	0.000848829776889104
ITPR1	0.810187403134238	0.679385968851688	0.9661718938748	0.0191277131983229
IVNS1ABP	1.41914686069481	1.1649440789023	1.72881930445766	0.000509007010922804
JAK1	1.3868385597347	1.04539758465709	1.83979877033856	0.0233384791597414
JAK2	0.802607459592199	0.665454701850839	0.968027924968265	0.0214583098592473
KAT5	1.49965348429861	1.16205123739288	1.93533684281823	0.00184503690136644
KEAP1	1.93141089156811	1.22162985144367	3.05358290619665	0.00485473609993556
KITLG	0.757472487154517	0.663202258965073	0.865142663553967	4.19974832623364e-05
KLF2	1.3408941327015	1.09182686527816	1.64677856196114	0.00514324322247539
KLHDC3	1.65521271491508	1.30428556041931	2.10055927532905	3.39579919023841e-05
LACRT	1.42419759142913	1.12381731479622	1.80486521494851	0.00343551777048496
LAMP2	0.660147655191079	0.545033247989069	0.799574940175061	2.15843191579712e-05
LAMP3	0.745613347448273	0.65278206309179	0.851646047472426	1.51106491890136e-05
LAPTM4A	0.572642266943607	0.425503975780493	0.770660639042956	0.000233985111020626
LAPTM4B	0.821241444323538	0.688077801292506	0.980176236768179	0.0291251429409452
LCK	0.734389202883622	0.636938383904381	0.846749881842585	2.13662573364369e-05
LGALS12	1.27104178664486	1.07904544503384	1.49720035502925	0.00409836205520505
LGALS3	0.704365082359134	0.566548534826817	0.875706384799756	0.00160662278907796
LGALS8	0.818535509385674	0.672271359598569	0.996621930354641	0.0461898437078673
LGALS9	1.36003671129164	1.13008845161418	1.63677440771908	0.00113749746174283
LGMN	1.22178058761676	1.00291496669341	1.48840914120439	0.0467161618586153
LIAS	0.789364073242448	0.641678498931887	0.971040234577112	0.0252192460186175
LIPT1	0.629349080091308	0.482839431097923	0.820314661773032	0.000615078086876271
LONP1	1.40716488939096	1.07272834633378	1.8458662276447	0.0136243974160294
LRPPRC	1.28027366639516	1.01902826350992	1.6084938166673	0.0338510765533772
LRSAM1	1.40286244566484	1.05065082173908	1.87314662563076	0.0217369182007329
LY96	0.686166112439403	0.517031715010659	0.910628729710512	0.00909906497512928
LYN	1.81861954064818	1.28771988616508	2.56839788618702	0.000684536708899179
M6PR	1.50958668204666	1.09281509117763	2.08530424681171	0.0124751783661525
MADD	1.28809086757705	1.04469502483541	1.58819372514653	0.0178287740163509
MAEL	0.716871619115963	0.617068866448437	0.832816151059024	1.35083453249091e-05
MAGEA3	1.15778226063091	1.05112335268734	1.27526399218945	0.00296739240249462
MAP1LC3A	1.33451717027005	1.06669665270069	1.66958063779102	0.0115729811119967
MAP1LC3B	0.516640853939396	0.373871382569323	0.713929400332576	6.28230803991531e-05
MAP2K5	1.73009713299246	1.33108364899936	2.2487212519205	4.16889521183183e-05
MAP6	1.25841603642023	1.06100393438014	1.49256	0.00828770357541104
MAPK1	0.58835580051788	0.431764454225253	0.801739338696096	0.00078076449491116
MAPK15	1.29166	1.10197277067276	1.51400621325967	0.00158738918544955
MAPK8	0.778528690164842	0.608197576509431	0.996562539575305	0.0468893962071254
MAZ	1.5245722255595	1.19960623554727	1.93756951412234	0.000564861249857419
MCOLN1	1.57357098033107	1.24648540621381	1.98648585679099	0.000137192337419718
MEF2C	0.699436810056234	0.618047938254571	0.791543537291336	1.48181831481412e-08
MEFV	1.20526844161158	1.03033796753218	1.40989855961941	0.019621591567566
MFF	0.715054696791942	0.552140729153409	0.926037860290061	0.0110080001958081
MFN2	1.31867165524006	1.06557732540201	1.63188	0.0109550336674123
MFSD8	1.30351201281069	1.04945424923203	1.61907350299946	0.0165586384905532
MGST1	1.10908756309283	1.00468428355567	1.22434006656682	0.0401102148705971
MIB1	0.74451709645354	0.607650866278473	0.912210839600092	0.00442008144411861
MIOX	1.24013292734576	1.09906528564745	1.39930693614909	0.000477460215142146
MKNK2	0.773555449763092	0.607532878017145	0.984947573226305	0.0372504287923965
MLKL	1.50103714840206	1.19917325279757	1.87888823873169	0.000391855078193821
MLLT11	0.824292647540882	0.696720762574261	0.975223368224992	0.0242960430463991
MMP1	0.91428415494987	0.854295237084485	0.978485516137475	0.00965083914338034
MMP9	0.732286293292852	0.649253267633957	0.825938415833917	3.88794926031106e-07
MOAP1	0.627478380327329	0.475811126431053	0.827490354694891	0.000962346610413604
MPO	1.25881673957342	1.05336788789432	1.50433633115387	0.0113453315232061
MPV17L	1.48745834752865	1.18445441477682	1.86797592885797	0.00063423739790479
MSH6	0.658340727463734	0.520805907071281	0.832195847921053	0.000471849457471605
MSX1	0.842343120004255	0.7187559882811	0.987180549987998	0.0340614128257517
MT1G	1.2207672209229	1.0835737069226	1.37533109022391	0.00103968891026231
MT3	1.18780347662917	1.00816753214098	1.39944707016715	0.0396675067703795
MTF1	1.36259495122421	1.06772598475776	1.7388965217728	0.0128950517453523
MTMR3	1.4577825704729	1.12256414940158	1.89310341320578	0.00469611725147463
MTMR9	0.626625148395163	0.501902432018845	0.782341450352878	3.66501184144142e-05
MYBBP1A	2.05165524065346	1.54960055787196	2.71637048987732	5.19978625027972e-07
MYH9	1.31673496620459	1.02420660115066	1.69281370504539	0.0318286017748632
NAGA	1.36426659464025	1.09176900024879	1.70477760481125	0.00628995125807218
NAGLU	1.43314746267844	1.09402866733141	1.87738375703775	0.00899341537084908
NAGPA	1.74065801564348	1.26691139349791	2.39155661790872	0.000627182544880069
NAPSA	1.22352297436196	1.07973554693364	1.38645844627688	0.00156326409788093
NCK1	0.727125837925026	0.601658588197193	0.878757478992199	0.000975932423585161
NCKAP1	0.748448142452505	0.649452386081983	0.862533780682565	6.25611685951244e-05
NDEL1	1.57081251882308	1.20853938337958	2.0416810599844	0.000735635614786667
NDUFS1	0.623730028742421	0.477683754342133	0.814428259740184	0.000524179930080917
NEDD4	0.773702462504619	0.627468171213542	0.954017315855196	0.0163785778348868
NF2	1.44777917442864	1.01569956394189	2.06366588341785	0.0407464353709083
NFE2L2	0.576497216148385	0.448762761392041	0.740589613977565	1.63354275624488e-05
NFS1	1.54975517160095	1.24066	1.9358507003823	0.000113391938963896
NLE1	2.12351806906053	1.65004713680931	2.73284858900832	4.8903868210817e-09
NLRP7	1.08386701421943	1.00627523977056	1.16744172775314	0.0335843573174224
NOC2L	1.74014733456959	1.33091054294176	2.27521884327139	5.12750756813693e-05
NOS3	1.18393705433115	1.03198224293999	1.35826653821583	0.0159895393732283
NOX1	0.837948124317356	0.726662372411128	0.966276892413127	0.015023315763815
NOX4	0.811392198728556	0.731892923599389	0.899526800887505	7.11040309806369e-05
NPC1	0.733997401660622	0.573831020307676	0.938869051303077	0.0138091732894755
NTHL1	1.60347564060141	1.26722662346692	2.02894579579453	8.4130027777483e-05
NUPR1	0.818794708468033	0.703768875882097	0.952620665093989	0.00964249136912944
OGG1	0.732037276265478	0.605110302835225	0.885588249499864	0.00132470580620743
OPA1	1.41861832957502	1.04424114804988	1.92721572863176	0.0252936282149915
P2RX7	0.777764885232647	0.659415117617114	0.917355699831247	0.00284350214518258
PAQR3	0.733521477264773	0.62607182242914	0.859412192551748	0.000125702326546224
PARP2	1.34119620144188	1.06276883999327	1.69256679634447	0.0134076794214623
PDCD5	1.3539264468163	1.04027028589403	1.76215436338567	0.0242215582890988
PDHB	0.728476060359474	0.565248693341674	0.938838739068227	0.0143829316053385
PDIA3	0.730593837424195	0.562753567941958	0.948492174353061	0.0184206602209988
PDK1	0.493438500149044	0.38851712866791	0.626694514767346	6.99123457375687e-09
PDK2	1.44159651522195	1.08999892288193	1.90660785902922	0.0103441358714159
PDK4	1.18784213816371	1.04634182938467	1.34847800744722	0.00781493255724478
PDPK1	1.33344683740237	1.04239867939452	1.70575855795517	0.0219936657430899
PEX12	0.665881164089409	0.486527686634773	0.911351474683734	0.0110941907103575
PEX3	0.80105717452057	0.644619064168743	0.995460160146461	0.0453913124095179
PGAM5	1.40073804800745	1.13477024302625	1.72904347042377	0.00170820933468707
PGD	1.38539714048114	1.11806131973833	1.71665471559512	0.00288079804512838
PIAS4	1.93636738040991	1.18950651285659	3.15216317976359	0.00786089485117757
PIK3C2A	0.677682619388604	0.507217066027733	0.905438249974594	0.00849014160049757
PIK3CD	1.32485497289632	1.03447601959106	1.69674372916056	0.0258485095186612
PIK3CG	0.71207072692506	0.601566836135628	0.842873459249783	7.92537364037618e-05
PIK3R1	0.60068802048681	0.476787506990989	0.756785974182796	1.52957995128102e-05
PIK3R2	1.35666549120176	1.03344128684705	1.78098289515127	0.0280294509236988
PIM2	1.35326350960285	1.16282452829584	1.57489120831195	9.25278290481726e-05
PIP4K2B	1.37495876209451	1.05422643983045	1.79326900372991	0.0187923418596522
PLA2G6	1.38638803087869	1.09321367793952	1.75818489189269	0.00703483287565077
PLAGL2	1.55821918238346	1.12288720569794	2.16232494949357	0.00797080722533291
PLK2	0.754465664489484	0.638649714341256	0.891284261327332	0.000921277959301781
PLK3	1.57148807679432	1.19660560719421	2.06381681705248	0.00115088325268956
PML	1.57300222819005	1.23540460534106	2.00285477259313	0.000237840810554562
POLD1	1.40004637060518	1.13371914066411	1.72893776733497	0.00177354152837667
POLDIP2	1.55756263179707	1.2874938173771	1.88428194312646	5.09401666384137e-06
POLE	1.26644050742738	1.00953420433107	1.58872433640391	0.04115202305071
POR	1.46549877576756	1.15274306803785	1.86310958731846	0.00180519473652467
PPIF	2.17052664896176	1.50251228781675	3.13553903821902	3.63751899349759e-05
PPP1R15A	1.44322855146167	1.16127728369872	1.79363592226655	0.000938987585903631
PPP2R1B	1.73050092809724	1.30897343427653	2.28777252748491	0.000117997135548405
PPP3R1	0.718648156083398	0.546022315851547	0.945849935522566	0.0184154332626392
PPT2	1.26889392994559	1.00448828395791	1.60289754611037	0.0457679914677013
PRDX2	0.872532629007627	0.763198916283615	0.997529179404713	0.0459142824516582
PRELID1	1.38903309592543	1.07213964546543	1.79959107914399	0.0128759583677584
PRKAB1	0.710449709001274	0.582172972150499	0.866991106020486	0.000766087226920381
PRKACA	1.47087272935672	1.18133677834282	1.83137156620165	0.000560664585131858
PRKCA	0.645409737014128	0.542236040763551	0.768214757628567	8.34897692526101e-07
PROM2	1.29731741815476	1.09546787596521	1.53635950480502	0.00255540156047865
PSAP	0.671065403877693	0.480287186956883	0.937623964392702	0.0194202066577541
PSMD10	0.687467565669207	0.53958915083016	0.875873158531876	0.0024258182809208
PSME3	1.53202119298099	1.27449481461791	1.84158374661299	5.54418555035865e-06
PTGDS	0.799196252564912	0.697269828403059	0.916022211339091	0.0012817178549902
PTGIS	0.843419267316075	0.771940006892587	0.921517286483854	0.00016396401520244
PTPN6	1.29237485723071	1.01129119505747	1.6515844098763	0.0403944115055899
PTPRC	0.465038748861875	0.328670188751176	0.657987993266836	1.53419709182873e-05
PTTG1IP	0.54486726356159	0.403641647702693	0.735504714616977	7.28264762560107e-05
RAB39B	0.780486195573551	0.678581811469285	0.897693824362765	0.000516878112110553
RAB3GAP1	0.656557070907169	0.523680416674748	0.823149336183661	0.000265514159615349
RAB8A	1.41404175537414	1.1008429768488	1.8163481331963	0.00668670879516022
RAF1	1.79695217903951	1.33597998890325	2.41698016480445	0.000106528772166551
RALB	1.52486190251867	1.21060120174676	1.92070172935387	0.000339628814027765
RARRES2	0.66699434868595	0.588862058035133	0.755493506685485	1.88060805911795e-10
RB1CC1	0.783250443131728	0.632839999088845	0.969409736346202	0.0247343222518958
RET	1.24641389923322	1.03891862650444	1.49535061608132	0.0177435697070918
RHEB	0.545683377148556	0.376535571478973	0.790815983007018	0.00137558965975399
RHOT1	0.702942484571762	0.555965768467247	0.888774389794165	0.00322755730347704
RHOT2	1.56305956460476	1.15130849672919	2.12206824621141	0.00419401498752134
RIPK2	0.584043561339181	0.444524761876638	0.767351812082892	0.000112767509213298
ROCK1	0.718486250971439	0.543969081378756	0.94899234259154	0.0198729254813986
RPN1	1.70233472404813	1.14612278865767	2.52847560608585	0.00839781328366158
RPS7	0.801227675588888	0.650440519162709	0.986970782441343	0.0372284132587103
RRAGA	0.5594099947212	0.42657578942191	0.733608305848918	2.67347836430848e-05
RRM2	1.5408250129293	1.18252533313372	2.00768783039686	0.00136713424116168
S100A9	1.11833751686042	1.01534398059289	1.23177841748489	0.0232761914781569
SCFD1	0.571025066481188	0.416655552143802	0.782587979140399	0.000493115252501649
SCN2A	1.12135284366621	1.02265170254973	1.22958011692856	0.0148325671731571
SCOC	0.820442018581539	0.675876592198331	0.995929010745541	0.0453695138996144
SEC22B	1.61641227205161	1.18187130393198	2.21072178040583	0.00264754219922502
SERINC3	0.683158986162117	0.515757153732086	0.904895253506239	0.00788892373250432
SESN3	0.717213674141216	0.606913046284261	0.847560383689979	9.57145622340258e-05
SFRP1	1.21421107792679	1.01078035529445	1.45858448280849	0.0380261472910789
SFRP2	0.899727540774232	0.830330026159714	0.974925176886159	0.00987899866478686
SGPP1	0.765856638608972	0.638924314549218	0.918006057282786	0.00391052898587918
SH3BP4	0.829099607410907	0.696035848056429	0.987601660070231	0.0357517677613348
SHARPIN	1.40009695028374	1.09801668441466	1.78528386500686	0.00664682147151111
SHH	1.34893224736989	1.10916133695221	1.64053519300844	0.0027218040671663
SHISA5	1.49860871414793	1.11391360455779	2.01616002258243	0.00752423232132758
SIRT3	1.47989173239342	1.12322213567921	1.94981871353706	0.00533886550169512
SIRT6	1.36218386410043	1.12566720578251	1.64839560936278	0.00149055678436779
SLC11A2	1.3059467560581	1.0229338450242	1.6672602416614	0.0322004336306542
SLC16A1	1.41731033010653	1.14131860380066	1.76004190691133	0.0015984029564321
SLC1A5	1.76234345598478	1.42787151464141	2.17516381901658	1.31289875222628e-07
SLC38A9	0.744494033210289	0.61784684171836	0.897101559901446	0.00192649626680828
SLC3A2	1.72364103105085	1.24040069821417	2.39514409190461	0.00118127852723723
SLC7A11	0.815334644349133	0.732863421659768	0.90708659025494	0.000175238605350776
SNAI2	0.835824619658053	0.731284142809557	0.95530964495214	0.00852326172529231
SNAP23	0.468104	0.355876601092757	0.61572196940008	5.71113134776772e-08
SNW1	0.568387520329965	0.399097422409665	0.809487496351775	0.00173926716035045
SNX16	0.800060441567339	0.665415070446026	0.961951026645475	0.0176656166188193
SOD1	0.653240257170791	0.444829397648199	0.959295486864478	0.0298610023407791
SPHK2	1.60449781173451	1.18827785170816	2.16651	0.00202985508704657
STAT4	0.792657625603293	0.668171403399655	0.940336728315862	0.00768296183229071
STAT5A	1.2625661962583	1.00626020821489	1.58415625195202	0.0440232031152454
STK11	1.53496292858115	1.20033222420745	1.9628825625123	0.000637045020295487
STK24	1.66360936594416	1.18410852827504	2.33728248413923	0.00334487665571889
STK25	1.60247369206909	1.19312832056983	2.15225964341129	0.00172874224753535
STK4	1.63676512690571	1.17373967003596	2.28244827115078	0.003682194130189
STRADB	1.31004080009464	1.08293204334382	1.58477801858498	0.00543314310255714
STXBP2	1.61405949902365	1.22660480994149	2.12390172064688	0.00063008565601508
STYXL1	0.81954568107429	0.678075131473694	0.99053201067525	0.0395555566985422
SUMF1	0.642647126015212	0.518532163776282	0.796470031035136	5.38155259590533e-05
SUPT5H	1.43427772175059	1.12220100874316	1.83314091422356	0.00396549155557812
SUV39H1	1.27407792712022	1.00779820621787	1.61071388533909	0.0428774766149615
SYTL4	0.84314725964208	0.766171852151483	0.927856197595464	0.000477742532591414
SYVN1	1.41433580488065	1.09520099160905	1.82646453417517	0.00788508945381803
TBC1D14	1.72434106655451	1.38797982185637	2.14221566263809	8.60202455841193e-07
TBC1D25	1.61010476472791	1.21852586983415	2.12751933920973	0.000807832927310486
TBK1	1.5355912371172	1.05875088800063	2.22719099859658	0.0237657454920749
TCF7L2	0.751776302329626	0.624830673357094	0.904513227092182	0.00249917557545335
TERT	1.16361914317115	1.01785200330597	1.33026167454262	0.0264810784131098
TEX264	1.60890984888587	1.22137068558736	2.1194146317644	0.000719105022870049
TFDP2	1.30472097229208	1.03020726516739	1.65238284867094	0.0273225099302689
TFEB	0.827363708105396	0.694061183134878	0.986268533846078	0.0344968162881817
TFPT	1.55734580716649	1.14577680903945	2.11675253327241	0.00466888452608718
TGFBR1	0.64477691944434	0.497683381503537	0.835344902600847	0.000894585421592033
THBS1	0.854859943197261	0.776154291763686	0.941546713376577	0.00146161183489289
TIMP3	0.859145640486594	0.752446790480017	0.980974656156398	0.0248407602573224
TIRAP	1.27468847238265	1.04142960444788	1.56019254175767	0.018590928788983
TLK2	1.40385863857529	1.01903771550812	1.93400013278189	0.0379550443904238
TLR4	0.749523110938172	0.632523167598156	0.88816492835143	0.000869847742600609
TMBIM4	0.663510547363462	0.499598852015526	0.881199475712325	0.00460298141524346
TMEM106B	0.742471961810825	0.622719298130774	0.885253782450543	0.000906307917877883
TMEM109	1.45161152002564	1.13918039621278	1.84972986901503	0.00258040662423274
TMEM14A	0.766817687218907	0.623282979109234	0.943406743229389	0.0120419720338183
TMEM39A	1.44595442056735	1.1093431866341	1.88470458154792	0.00638282392430976
TMEM59	0.781239668769511	0.619397946751143	0.985368813798008	0.037122771951905
TNFRSF10C	0.807109052234128	0.684085501631184	0.952256729085716	0.0110931721040052
TNFRSF12A	0.741650117194653	0.645135106028387	0.85260419281948	2.6493815841001e-05
TNFRSF1A	1.20653345910865	1.01925154166467	1.42822740848756	0.0291445213364346
TP53	1.37612915525873	1.12036630924321	1.69027882785255	0.00233973581713142
TP53INP1	0.802789176229539	0.670306712432841	0.961456076028586	0.0169812920974536
TP53INP2	1.35580615563428	1.0361807860489	1.77402472271771	0.0264823479233764
TP73	1.29975523692763	1.11695279573518	1.51247544423653	0.000698466107732459
TPCN1	1.26349136528674	1.04062939042634	1.53408162871521	0.0181663794159435
TPCN2	1.35026815698222	1.04023405158677	1.75270564636777	0.0240492676513163
TRAF7	1.37269576760952	1.09353102984138	1.72312775677376	0.0063194824727325
TRAP1	1.62419358328258	1.31215776278124	2.01043264064895	8.35604205253848e-06
TREM2	0.859486101431868	0.757681631105355	0.974969338344475	0.0185698490422547
TRIB3	1.53181832599868	1.2459907174841	1.88321417723189	5.1843179236353e-05
TRIM21	1.55583746331898	1.23696236449297	1.95691500546102	0.000158571868938147
TRIM27	1.93509023181291	1.40092994853351	2.67292037633828	6.18616223752625e-05
TRIM46	1.29009675141238	1.09196834488019	1.52417387903986	0.00275178209676113
TRIM8	0.772616018938084	0.606673020938464	0.983949330392724	0.0365167776248598
TRIML2	1.20490768565886	1.04385601078793	1.39080727222516	0.0108879403317357
TSC2	1.3184446752866	1.06046075098829	1.63918972029054	0.0128335638317881
TYK2	1.68551832995859	1.18669444494743	2.39402152148125	0.0035449914775755
UBB	0.62049331592102	0.415754354255432	0.926056338705519	0.0194922303022904
UBE4B	1.4408397979184	1.02963661778217	2.01626407551166	0.03314531827916
UBQLN1	0.500872872590056	0.35717838381814	0.70237630792447	6.12719312476682e-05
UBQLN2	0.53591174768805	0.43965496361419	0.653242713215648	6.60033576566762e-10
UBQLN4	2.32700097172037	1.4596341271389	3.70978824193542	0.000386341716069312
UCHL1	0.851984292255645	0.76869612547482	0.94429672557798	0.00227361157657463
ULK1	1.29209847416277	1.03433898485435	1.61409218001085	0.0239852285263023
UNC13D	1.20579084225732	1.00755514984264	1.44302925303761	0.0411417207197312
USP21	1.83422518940048	1.38275684792847	2.4330973666639	2.57572608970197e-05
USP30	0.643588031354228	0.531905579032166	0.778720078206517	5.8453266294903e-06
USP33	0.70771881754746	0.572604166547064	0.874715822853879	0.0013821964608211
VAMP8	0.502422657081111	0.350479569237958	0.720237493150585	0.000179700456455591
VCP	1.46057238188503	1.08468434318565	1.9667211904802	0.0125803005590955
VDAC1	1.84913019512059	1.2996094172661	2.63100777285811	0.000634410403635625
VDAC2	1.4683759350677	1.10415528844661	1.95273971808739	0.00826214025399553
VNN1	0.835067229712074	0.751282237362401	0.928196147145987	0.000834114533065276
VPS13C	1.56091442918937	1.0883094491288	2.2387509887027	0.0155261054159583
VPS26B	1.41784040616535	1.10457625531336	1.81994806396126	0.00612989399758642
VPS33A	0.620257102492739	0.455388186160923	0.8448152255244	0.00244817867848624
VPS35	0.825302427393857	0.699866808792679	0.973219601365553	0.0224487454848991
VPS4A	1.75394099343388	1.13426127162682	2.71216966090681	0.0115223784640588
WAC	0.704375774887002	0.560500083652969	0.885183154682366	0.00264565925503907
WDR24	1.33893892979987	1.09812610195935	1.63256064538932	0.00391076466821518
WDR6	1.97152615971042	1.45271224673991	2.67562650975465	1.32019955001861e-05
WWOX	1.4716295097753	1.11111827973947	1.94911149742699	0.00704127712489483
WWTR1	0.756393459011892	0.65696732217269	0.870866853687412	0.000103210971946399
YAP1	0.6779655133888	0.574487020092996	0.800082893552816	4.23590271378104e-06
YWHAB	0.451533125673004	0.305559110375463	0.667242954495803	6.58857387199023e-05
YWHAE	1.59469261203559	1.21182281556062	2.09852834442996	0.000863827773773212
YWHAG	1.44043358555997	1.1090028379832	1.87091398087169	0.00622921366002272
YWHAH	1.82345196003519	1.30411842934149	2.54959747193749	0.000443874845178112
YWHAQ	0.554733887477408	0.37603529329102	0.818353200899259	0.00297328212048115
ZC3H12A	1.3054672200941	1.1127693725518	1.53153448034972	0.00107069974522523
ZC3HC1	1.54410192220348	1.18058678745792	2.01954720439175	0.00151336966019311
ZFP36	1.23714408688374	1.00343346875992	1.52528846142921	0.046365654067576
ZFYVE16	0.70116252194216	0.55867769134355	0.879986600134298	0.00219113002491563
ZKSCAN3	1.6617480142222	1.21268852473105	2.27709457660108	0.00157921421068507
